# Supplementary material for: The Effectiveness of Educational Interventions on Breast Cancer Screening Uptake, Knowledge, and Beliefs among Women: A Systematic Review
Source: Int J Environ Res Public Health. 2020 Dec 31;18(1):263. doi: 10.3390/ijerph18010263 (PMC7795851; doi:10.3390/ijerph18010263)
Supplement: Supplementary file 1 [file ijerph-18-00263-s001.zip]

Archive with 5 entries (4 files):
- S1 File.pdf
- __MACOSX/
- __MACOSX/._S1 File.pdf
- S2 File.pdf
- __MACOSX/._S2 File.pdf
